# Supplementary material for: Emergency obstetric and neonatal care availability, use, and quality: a cross-sectional study in the city of Lubumbashi, Democratic Republic of the Congo, 2011
Source: BMC Pregnancy Childbirth. 2017 Jan 19;17:40. doi: 10.1186/s12884-017-1224-9 (PMC5244553; doi:10.1186/s12884-017-1224-9)
Supplement: Additional file 1: — Statistics on deliveries and maternal complications in 2010 in the surveyed health care facilities of Lubumbashi. (XLSX 23 kb) [file 12884_2017_1224_MOESM1_ESM.xlsx]

## Sheet: Feuil1
Numéro	FosaLub	Facilities	HZ	PopulationAS	NaissancAAS	NbreAccou	Nvivantes	Césarienne	Nnétransf	Gestantetransf	Accoutransf	HPP	Travailprol	Ruptutér	Infectpp	Eclampsie	Avortcompl	Grosseecto	CMdirectes	Cmindirect	Décèsmat	DMCODirecte	HppDM	TraprolDM	RuptutérDM	InfeppDM	EclamDM	AvortcomDM	GrossectoDM	DMCMInd	AsphyxieNné	Préma2500	Infectnéo	Malfocong	Mortnés	Mortnémac	Mortnéfr	DNS2500	DNI24hs	DNS24hs	DNI2500
1	Aenaf	HC	Rwashi	29420	1176.8	1003	979	0	0	0	0	3	36	0	0	5	0	0	44	0	0	0	0	0	0	0	0	0	0	0	3	13	0	0	17	5	12		4	0	0	1
2	Afia DB	HoC	Lubumbashi	7747	309.88	121	121	0	0	0	0	4	6	0	1	0	0	35	46	0	0	0	0	0	0	0	0	0	0	0	0	0	0	0	0	0	0		0	0	0
3	Andrée Barbier	HC	Kenya	15579	623.16	233	223	0	1	1	0	0	0	0	0	0	0	0	0	0	0	0	0	0	0	0	0	0	0	0	3	0	0	2	5	3	2		2	0	0
4	Ave Maria	HC	Katuba	10090	403.6	83	33	0	0	0	0	0	4	5	20	0	0	0	29	0	0	0	0	0	0	0	0	0	0	0	0	0	0	0	0	0	0		0	0	0
5	Bakita	HC	Kenya	13212	528.48	1471	1558	12	0	0	0	0	76	21	0	2	0	0	99	0	2	0	0	0	0	0	0	0	0	2	57	26	0	0	13	5	8		5	3	3
6	Beatitude	HC	Tshiamilemba	30909	1236.36	153	152	0	0	0	0	0	0	0	0	0	0	0	0	0	0	0	0	0	0	0	0	0	0	0	4	5	0	0	1	0	1	0	0	0	0
7	Bethsaida	HC	Tshiamilemba	25189	1007.56	369	370	0	0	0	0	0	0	0	0	0	0	0	0	0	0	0	0	0	0	0	0	0	0	0	0	0	0	0	0	0	0	0	0	0	0
8	Bukama	HC	Katuba	10944	437.76	1147	1136	0	0	0	0	0	27	0	0	0	0	0	27	0	0	0	0	0	0	0	0	0	0	0	0	56	0	0	11	0	11	0	0	0	0
9	Chrina	HC	Kamalondo	13107	524.28	156	141	5	0	0	0	0	3	0	0	0	2	0	5	0	0	0	0	0	0	0	0	0	0	0	2	7	0	1	2	1	1	0	0	0	2
11	CM Amani	HC	Tshiamilemba	29420	1176.8	1003	979	0	0	0	0	3	36	0	0	5	0	0	44	0	0	0	0	0	0	0	0	0	0	0	3	13	0	0	17	5	12		4	0	0
12	Cul	TH	Lubumbashi	15360	614.4	1234	1240	135.74	7	1	3	4	0	0	0	15	33	8	60	0	4	1	1	0	0	0	0	0	0	3	5	53	4	3	40	20	20		23	13	18
13	Dieu Sauveur	HoC	Ruashi	14244	569.76	509	498	7	0	0	0	3	55	1	0	2	0	0	61	1	0	0	0	0	0	0	0	0	0	0	0	32	0	1	11	9	2	3	3	0	1
14	GCM Sud	GRH	Mumbunda	27248	1089.92	1447	1502	159.17	2	2	2	8	52	4	6	107	48	10	235	0	3	2	0	0	1	0	1	0	0	1	3	27	0	14	44	15	39		30	16	8
15	Guérison	HC	Kamalondo	16079	643.16	111	42	0	0	0	0	0	0	0	0	0	0	0	0	0	0	0	0	0	0	0	0	0	0	0	0	1	0	0	0	0	0	0	0	0	0
16	Hakika	GRH	Ruashi	48829	1953.16	362	351	0	0	0	0	0	0	1	0	4	6	0	11	0	1	1	0	0	1	0	0	0	0	0	11	8	7	2	9	0	9		0	0	0
17	Jemima	HC	Mumbunda	30909	1236.36	108	8	0	0	0	0	0	0	0	0	0	0	0	0	0	0	0	0	0	0	0	0	0	0	0	0	0	0	0	0	0	0	0	0	0	0
18	Jenovic	HC	Ruashi	6839	273.56	490	490	0	0	0	0	0	5	0	1	4	2	0	12	0	0	0	0	0	0	0	0	0	0	0	0	0	0	0	0	0	0		0	0	0
19	Kamalondo	GRH	Kamalondo	21759	870.36	380	356	0	0	0	0	0	0	0	0	0	27	0	27	0	1	1	1	0	0	0	0	0	0	0	0	4	0	0	4	0	4		0	2	0
20	Kampemba	GRH	Kampemba	16312	652.48	913	885	34	6	39	42	15	135	63	25	2	32	0	272	0	2	1	1	0	0	0	0	0	0	1	52	22	39	2	23	13	10		4	4	2
21	Katuba	GRH	Katuba	17384	695.36	1305	1330	94	0	0	0	13	151	0	3	18	12	1	198	0	1	1	0	0	0	0	1	0	0	0	87	137	49	2	24	14	10	8	6	2	14
22	Kenya	GRH	Kenya	16082	643.28	1103	1097	106	0	0	0	1	0	1	0	0	13	7	22	0	1	1	1	0	0	0	0	0	0	0	9	14	0	0	5	4	1		0	0	0
23	Kenya1	HC	Kenya	30909	1236.36	104	33	0	0	0	0	13	0	0	0	0	0	0	13	0	0	0	0	0	0	0	0	0	0	0	3	2	0	0	1	0	1	1	1	0	0
24	Kimilolo	HC	Kisanga	30909	1236.36	140	30	0	0	0	0	0	0	0	0	0	0	0	0	0	0	0	0	0	0	0	0	0	0	0	0	4	0	0	0	0	0	0	0	0	0
25	Kisanga	GRH	Kisanga	15740	629.6	1044	1077	54	0	10	0	2	68	0	11	4	78	0	163	13	4	4	1	1	0	0	2	0	0	0	94	6	0	0	14	0	14	14
26	Kowe	HC	Kowe	11372	454.88	608	608	0	0	0	0	2	7	0	0	0	4	0	13	0	0	0	0	0	0	0	0	0	0	0	0	5	0	0	2	1	1		0	0
27	Kwaimani	HC	Mumbunda	20037	801.48	825	885	0	0	0	0	11	11	0	0	0	0	0	22	0	0	0	0	0	0	0	0	0	0	0	0	0	0	0	0	0	0		0	0	0
28	La Racine	HC	Kampemba	16079	643.16	255	251	0	0	0	0	0	28	0	0	0	0	0	28	0	0	0	0	0	0	0	0	0	0	0	0	7	0	0	4	0	4	0	0	0	0
10	Le-Sauveur	HoC	Lubumbashi	13107	524.28	206	199	11	0	0	0	4	28	0	1	1	15	0	49	2	0	0	0	0	0	0	0	0	0	0	16	8	1	0	7	2	5	0	0	0	2
29	Lwizi	HC	Katuba	12900	516	431	488	0	0	0	0	8	10	0	0	0	1	0	19	0	0	0	0	0	0	0	0	0	0	0	1	3	0	0	3	2	1		2	2	0
30	Mampala	HoC	Kenya	16079	643.16	452	452	21	0	0	0	0	29	0	1	3	5	0	38	0	0	0	0	0	0	0	0	0	0	0	0	31	0	0	4	0	4	4	2	2	0
31	Manne Cachee	HoC	Katuba	7735	309.4	349	346	0	3	2	0	0	5	1	0	3	0	0	9	0	0	0	0	0	0	0	0	0	0	0	4	26	0	0	3	1	2		0	0	0
32	Mery Center	HoC	Kampemba	10358	414.32	1343	1413	0	0	0	0	3	40	0	0	0	0	0	43	80	0	0	0	0	0	0	0	0	0	0	0	101	0	2	29	2	27	0	0	0	0
33	Mumbunda1	HC	Mumbunda	12964	518.56	1278	1292	0	0	0	0	4	0	0	0	9	7	2	22	0	3	3	3	0	0	0	0	0	0	0	5	0	0	0	0	0	0	0	0	0	0
34	Munama	HoC	Kamalondo	25189	1007.56	325	324	8	0	1	3	0	0	0	0	0	0	0	0	0	0	0	0	0	0	0	0	0	0	0	0	4	0	0	5	2	3	0	0	0	0
35	Munua	HoC	Mumbunda	19644	785.76	655	639	15	0	0	0	1	1	0	0	0	0	0	2	0	0	0	0	0	0	0	0	0	0	0	0	20	0	4	16	6	10	0	0	0	0
36	Neema	HC	Kisanga	25189	1007.56	272	274	0	0	0	0	0	1	0	0	0	0	0	1	0	0	0	0	0	0	0	0	0	0	0	0	1	0	0	5	2	3	0	0	0	0
37	Papillon	HC	Kampemba	25189	1007.56	794	796	0	0	0	0	0	0	0	0	0	0	0	0	0	0	0	0	0	0	0	0	0	0	0	0	0	0	0	0	0	0	0	0	0	0
38	Plamedi	HC	Kisanga	13107	524.28	150	148	0	0	0	0	4	3	0	0	0	2	0	9	0	0	0	0	0	0	0	0	0	0	0	3	4	0	1	2	1	1	0	0	0	0
39	Poly la Grace	HC	Katuba	16079	643.16	179	174	0	0	0	0	0	3	0	2	0	0	0	5	54	0	0	0	0	0	0	0	0	0	0	0	0	0	0	5	0	5	0	0	0	0
48	Rapha Yahwe	HC	Lubumbashi	11332	453.28	262	262	0	0	0	0	10	5	0	4	0	0	0	19	0	0	0	0	0	0	0	0	0	0	0	2	25	0	0	0	0	0		0	0	0
40	Ruashi	HoC	Vangu	22550	902	535	524	21	0	12	3	21	46	0	6	7	30	1	111	29	3	3	2	0	0	0	0	1	0	0	1	14	2	1	16	6	10	3			13
49	Sami Berd	HC	Lubumbashi	20170	806.8	1140	1105	0	0	0	0	5	0	0	10	3	6	8	32	0	0	0	0	0	0	0	0	0	0	0	2	0	0	0	7	5	2		0	0	0
41	Savio	HC	Kampemba	7332	293.28	1341	1340	0	0	0	0	0	1	0	0	0	0	0	1	0	1	1	0	1	0	0	0	0	0	0	0	10	0	0	0	0	1		0	4	0
42	Sendwe	TH	Lubumbashi	9517	380.68	2489	2300	336	64	29	12	50	133	54	25	30	80	15	387	38	15	15	6	0	3	2	4	0	0	0	174	519	7	8	239	189	50	29	13	16	227
43	Shaloom M	HC	Ruashi	30909	1236.36	308	308	0	0	0	0	3	17	0	0	0	0	0	20	0	0	0	0	0	0	0	0	0	0	0	9	2	0	0	5	2	3	0	0	0	1
44	Sncc	GRH	Tshiamilemba					0
45	St Bernadette	HC	Kisanga	14787	591.48	527	524	0	0	0	0	0	0	0	0	0	0	0	0	0	0	0	0	0	0	0	0	0	0	0	0	1	0	0	6	3	3		0	0	0
46	St Esprit	HC	Lubumbashi	11885	475.4	347	343	0	0	0	0	24	13	0	0	0	0	0	37	0	0	0	0	0	0	0	0	0	0	0	2	2	0	0	5	1	4		1	1	3
47	St Joseph	HC	Lubumbashi	4795	191.8	202	205	0	0	0	0	0	0	0	0	0	0	0	0	0	0	0	0	0	0	0	0	0	0	0	2	1	0	1	11	1	10		8	2	5
50	St Thomas	HC	Tshiamilemba	1928	77.12	364	358	0	0	0	0	0	0	0	0	0	0	0	0	0	0	0	0	0	0	0	0	0	0	0	0	0	0	0	0	0	0		0	0	0
51	Uwezo	HC	Ruashi	7514	300.56	1207	1283	0	0	0	0	7	0	0	0	5	0	0	12	0	0	0	0	0	0	0	0	0	0	0	2	3	0	1	2	1	1		2	0	0
52	Uzima	HC	Kamalondo	25189	1007.56	144	44	0	0	0	0	0	0	0	0	0	0	0	0	0	0	0	0	0	0	0	0	0	0	0	0	0	0	0	0	0	0	0	0	0	0
53	Vangu	GRH	Vangu	22550	902	1106	1163	19	16	0	0	3	26	2	1	2	0	0	34	0	3	0	0	0	0	0	0	0	0	3	21	102	0	1	33	4	29		23	0	9
