# Supplementary material for: Emergency obstetric and neonatal care availability, use, and quality: a cross-sectional study in the city of Lubumbashi, Democratic Republic of the Congo, 2011
Source: BMC Pregnancy Childbirth. 2017 Jan 19;17:40. doi: 10.1186/s12884-017-1224-9 (PMC5244553; doi:10.1186/s12884-017-1224-9)
Supplement: Additional file 2: — Data collection tool. (ZIP 106 kb) [file 12884_2017_1224_MOESM2_ESM.zip]

Archive with 2 entries (2 files):
- Additionnal file-2-EnglishR4.docx
- Additionnal file-2-FrenchR4.docx
