# Supplementary material for: Emergency obstetric and neonatal care availability, use, and quality: a cross-sectional study in the city of Lubumbashi, Democratic Republic of the Congo, 2011
Source: BMC Pregnancy Childbirth. 2017 Jan 19;17:40. doi: 10.1186/s12884-017-1224-9 (PMC5244553; doi:10.1186/s12884-017-1224-9)
Supplement: Additional file 3: — Statistics on deliveries, maternal complications and EmONC signal functions between January and March 2011 in the surveyed health care facilities of Lubumbashi. (XLSX 19 kb) [file 12884_2017_1224_MOESM3_ESM.xlsx]

## Sheet: Deiveries and Complic
N°	Facilities	Types of Facilities	Deliveries (january-march)			Maternal complications									EmONC Signal functions performed, january to march, 2011
			Total	Mean/month	Min-Max	PPH	Obstructed Labor	Uterine rupture	Postpartum sepsis	Ecclampsia	Complications related abortion	Ectopic pregnancy	Indirects obstric complications	Total	SF1	SF2	SF3	SF4	SF5	SF6	SF7	SF8	SF9	SF17	SF89	SFperformed	SFpperformed
1	Aenaf	HC	75	47	43-51	0	3	0	0	0	1	0	1	5	0	0	0	0	0	0	0	1	1	0	2	2	0.222222
2	Afia DB	HoC	136	23	15-32	1	4	2	1	0	0	1	0	9	1	1	1	1	1	0	1	0	1	6	1	7	0.777778
3	Andrée Barbier	HC	168	59	31-66	0	2	0	0	0	2	0	0	4	1	1	0	1	1	0	1	0	1	5	1	6	0.666667
4	Ave Maria	HC	102	33	30-36	0	0	0	0	0	0	0	0	0	1	1	0	0	0	0	0	0	0	2	0	2	0.222222
5	Bakita	HC	236	82	77-91	1	4	0	2	0	2	0	1	10	1	1	0	1	1	0	0	1	1	4	2	6	0.666667
6	Beatitude	HC	42	13	8 à 18	0	2	0	0	0	1	0	0	3	0	1	0	1	1	0	0	0	0	3	0	3	0.333333
7	Bethsaida	HC	78	26	22-31	0	1	0	0	0	0	0	0	1	0	1	0	1	0	0	1	0	0	3	0	3	0.333333
8	Bukama	HC	105	34	30-39	0	2	0	0	0	2	0	1	5	1	1	0	1	0	0	1	0	0	4	0	4	0.444444
9	Chrina	HC	83	31	27-34	1	4	0	2	0	1	1	0	9	1	1	0	1	1	0	1	1	0	5	1	6	0.666667
12	CM Amani	HC	109	39	35-43	2	2	0	2	1	0	0	1	8	1	1	1	1	1	0	1	0	1	6	1	7	0.777778
11	Cul	TH	358	128	117-157	2	8	1	2	2	2	1	3	21	1	1	1	1	1	0	1	1	1	6	2	8	0.888889
13	Dieu Sauveur	HoC	62	18	15 à 21	1	3	0	0	0	0	0	0	4	1	1	0	1	0	0	1	1	1	4	2	6	0.666667
14	GCM Sud	GRH	243	86	93-100	3	12	0	2	2	1	1	2	23	1	0	1	1	1	0	1	1	1	5	2	7	0.777778
15	Guérison	HC	98	34	31-37	1	2	0	1	0	1	0	0	5	1	0	0	0	1	0	0	0	0	2	0	2	0.222222
16	Hakika	GRH	109	39	33-42	1	8	0	0	1	1	0	1	12	1	1	1	1	1	0	1	1	1	6	2	8	0.888889
17	Jemima	HC	171	69	65-73	1	0	0	0	0	0	0	0	1	0	0	0	1	1	0	0	0	0	2	0	2	0.222222
18	Jenovic	HC	126	41	36-44	0	1	0	0	0	2	0	0	3	1	1	0	1	1	0	0	1	0	4	1	5	0.555556
19	Kamalondo	GRH	194	63	57-69	0	4	0	0	1	0	0	0	5	0	1	0	0	0	0	1	1	0	2	1	3	0.333333
20	Kampemba	GRH	249	88	82-95	2	8	0	1	1	0	1	0	13	1	1	1	0	1	0	1	1	1	5	2	7	0.777778
21	Katuba	GRH	318	107	102-110	1	13	0	3	1	1	0	2	21	1	1	1	1	1	0	1	1	0	6	1	7	0.777778
22	Kenya	GRH	462	154	141-172	1	11	0	2	1	1	1	1	18	1	1	1	1	1	0	1	1	0	6	1	7	0.777778
23	Kenya1	HC	134	43	37-46	0	1	0	0	0	0	0	0	1	1	1	0	0	0	0	0	0	0	2	0	2	0.222222
24	Kimilolo	HC	38	11	8 à 18	0	1	0	0	0	0	0	0	1	1	1	0	0	0	0	0	0	0	2	0	2	0.222222
25	Kisanga	GRH	298	91	89-96	0	5	0	0	2	1	2	2	12	1	1	1	1	1	0	1	1	0	6	1	7	0.777778
26	Kowe	HC	193	61	57-66	1	2	0	0	0	0	0	0	3	1	0	0	0	1	0	0	0	1	2	1	3	0.333333
27	Kwaimani	HC	76	29	24-33	0	1	0	0	0	1	0	0	2	1	1	0	1	1	0	0	0	0	4	0	4	0.444444
28	La Racine	HC	162	52	44-55	1	0	0	0	0	0	0	0	1	1	1	0	0	1	0	0	0	0	3	0	3	0.333333
10	Le-Sauveur	HoC	193	63	60-67	0	5	1	0	2	0	0	0	8	0	1	1	1	1	0	1	1	1	5	2	7	0.777778
29	Lwizi	HC	165	54	51-59	0	0	0	0	0	0	0	0	0	1	1	0	1	1	0	1	0	0	5	0	5	0.555556
30	Mampala	HoC	132	42	38-45	0	2	0	1	0	1	0	4	8	1	1	1	0	1	0	1	1	1	5	2	7	0.777778
31	Manne Cachee	HoC	78	25	21-30	1	5	0	0	1	0	2	0	9	1	0	1	1	1	0	1	1	0	5	1	6	0.666667
32	Mery Center	HoC	168	56	49-59	0	4	0	1	1	1	0	1	8	1	1	1	1	1	0	1	1	0	6	1	7	0.777778
33	Mumbunda1	HC	170	59	53-62	1	3	0	0	0	0	0	2	6	1	1	0	1	1	0	0	0	0	4	0	4	0.444444
34	Munama	HoC	43	13	7 à 15	0	3	2	1	3	0	2	0	11	1	0	1	1	1	1	1	1	1	6	2	8	0.888889
35	Munua	HoC	161	52	49-57	1	4	0	0	0	0	0	0	5	0	1	0	1	1	0	1	1	1	4	2	6	0.666667
36	Neema	HC	39	10	7 à 15	1	1	0	0	0	1	0	0	3	1	1	0	1	1	0	0	0	0	4	0	4	0.444444
37	Papillon	HC	239	76	72-82	1	6	0	0	0	0	0	3	10	1	1	0	1	1	0	1	1	0	5	1	6	0.666667
38	Plamedi	HC	82	27	22-31	0	0	0	0	0	0	0	0	0	0	1	0	0	0	0	0	0	0	1	0	1	0.111111
39	Poly la Grace	HC	164	57	55-63	1	5	0	0	0	0	0	0	6	1	1	0	0	1	0	0	0	0	3	0	3	0.333333
47	Rapha Yahwe	HC	65	21	19-25	0	0	0	0	0	1	0	0	1	0	0	0	0	1	0	0	0	0	1	0	1	0.111111
40	Ruashi	HoC	223	73	68-77	2	7	0	0	2	0	0	0	11	1	1	1	1	1	0	1	1	0	6	1	7	0.777778
46	Sami Berd	HC	66	21	15-26	0	3	0	0	0	0	0	0	3	1	1	1	1	1	0	0	0	0	5	0	5	0.555556
41	Savio	HC	283	96	90-101	0	5	0	0	0	1	0	0	6	0	1	0	1	1	0	1	0	1	4	1	5	0.555556
42	Sendwe	TH	523	170	166-175	6	24	4	3	6	3	5	13	64	1	1	1	1	1	1	1	1	1	7	2	9	1
43	Shaloom M	HC	50	17	14-19	1	2	0	0	0	0	0	0	3	0	1	0	1	1	0	0	0	0	3	0	3	0.333333
44	Sncc	GRH	135	43	39-45	0	3	0	0	0	0	3	2	8	1	1	1	1	1	0	1	1	1	6	2	8	0.888889
49	St Bernadette	HC	108	36	39-43	0	3	0	0	1	0	0	0	4	1	1	1	1	1	0	0	0	0	5	0	5	0.555556
45	St Esprit	HC	103	33	39-37	1	2	0	0	0	0	0	0	3	0	0	1	1	1	0	0	0	0	3	0	3	0.333333
50	St Joseph	HC	76	24	21-27	0	0	0	0	0	1	0	0	1	1	0	0	1	1	0	1	0	0	4	0	4	0.444444
48	St Thomas	HC	40	13	9 à 17	0	1	0	0	0	0	0	0	1	1	0	0	0	0	0	0	0	0	1	0	1	0.111111
51	Uwezo	HC	75	27	23-31	1	1	0	0	0	1	0	0	3	0	1	0	1	1	0	1	0	0	4	0	4	0.444444
52	Uzima	HC	61	19	17-22	0	0	0	0	0	1	0	0	1	1	1	0	1	0	0	0	0	0	3	0	3	0.333333
53	Vangu	GRH	203	58	55-61	1	4	0	0	0	0	1	0	6	1	0	1	1	1	0	1	1	1	5	2	7	0.777778
	Total														40	41	21	39	42	2	30	24	18
